# Supplementary material for: Phanerosides A–X, Phenylpropanoid Esters of Sucrose from the Rattans of Phanera championii Benth
Source: Molecules. 2023 Jun 14;28(12):4767. doi: 10.3390/molecules28124767 (PMC10301492; doi:10.3390/molecules28124767)
Supplement: Supplementary file 1 [file molecules-28-04767-s001.zip]

Archive with 1 entries (1 files):
- molecules-2416984-supplementary.pdf
